# Supplementary material for: The Integrated Health Monitor COVID-19: A Protocol for a Comprehensive Assessment of the Short- and Long-Term Health Impact of the Pandemic in the Netherlands
Source: Methods Protoc. 2023 Dec 2;6(6):117. doi: 10.3390/mps6060117 (PMC10745633; doi:10.3390/mps6060117)
Supplement: Supplementary file 1 [file mps-06-00117-s001.zip]

Archive with 1 entries (1 files):
- mps-2671299-supplementary.pdf
